# Supplementary material for: Effects of Digested Onion Extracts on Intestinal Gene Expression: An Interspecies Comparison Using Different Intestine Models
Source: PLoS One. 2016 Sep 15;11(9):e0160719. doi: 10.1371/journal.pone.0160719 (PMC5025074; doi:10.1371/journal.pone.0160719)
Supplement: S4 Table — Comparison of the effects of digested onion extracts on mRNA expression between Caco-2 cells in vitro and rat small intestine slices ex vivo. A heatmap of these data is given in Fig 2. (XLSX) [file pone.0160719.s004.xlsx]

## Sheet: Caco2_429g_linked_to_rat_339g_f
Legend: 429 genes were selected that were >1.5-fold up- or downregulated in Caco-2 cells after which the expression data of the rat intestine slices were added. This was followed by hierarchical clustering. This file contains the expression data that is visualized in a heatmap in Figure 2.
S4 Table Caco2_429 genes_linked to rat 339 genes_Hier. Clustered
		Caco_2	Caco_2	Caco_2	Caco_2	Caco_2	Caco_2	Caco_2	Caco_2	Caco_2		Rat Intestine	Rat Intestine	Rat Intestine	Rat Intestine	Rat Intestine	Rat Intestine	Rat Intestine	Rat Intestine	Rat Intestine
Uniqid	NAME	Saline_Dig _1	Saline_Dig _2	Saline_Dig _3	WhiteOnion_Dig _1	WhiteOnion_Dig _2	WhiteOnion_Dig _3	YellowOnion_Dig _1	YellowOnion_Dig _2	YellowOnion_Dig _3		Saline_Dig _1	Saline_Dig _2	Saline_Dig _3	WhiteOnion_Dig _1	WhiteOnion_Dig _2	WhiteOnion_Dig _3	YellowOnion_Dig _1	YellowOnion_Dig _2	YellowOnion_Dig _3
79683_at	ZDHHC14	0.12	0.02	-0.14	0.12	0.35	0.69	0.51	0.87	0.79		-0.07	0.03	0.03	-0.77	-0.77	-0.77	-0.87	-0.77	-0.87
3673_at	ITGA2	0	-0.06	0.06	0.08	-0.24	0.24	0.79	0.59	0.98		0.07	-0.03	-0.03	-0.63	-0.63	-0.63	-0.73	-0.63	-0.83
27314_at	RAB30	-0.28	0.19	0.09	-0.32	0.38	0.8	0.2	0.67	0.82		-0.2	0.1	0.1	-0.4	-0.3	-0.2	0	0	0
56648_at	EIF5A2	-0.23	0.01	0.23	-0.12	0.21	0.81	0.42	0.77	0.7		0	0	0	0	0	0	0	0	0
26750_at	RPS6KC1	-0.35	0.13	0.22	0.15	0.62	0.62	0.5	0.56	0.68		0	-0.1	0.1	-0.1	-0.1	-0.1	-0.3	-0.2	-0.1
1906_at	EDN1	-0.09	0	0.09	0.08	-0.1	0.19	1.08	0.86	1.26		0.03	0.03	-0.07	-0.67	-0.47	-0.57	-0.17	-0.47	-0.07
6483_at	ST3GAL2	-0.12	-0.06	0.18	0.66	0.48	0.48	0.61	0.59	0.79		-0.13	-0.13	0.27	-0.23	-0.03	-0.03	-0.43	-0.13	-0.13
6926_at	TBX3	0.12	-0.05	-0.07	0.44	0.16	0.32	0.81	0.66	0.81		-0.03	-0.03	0.07	-0.43	-0.53	-0.53	-0.33	-0.53	-0.33
29950_at	SERTAD1	0.05	-0.09	0.04	0.52	0.1	0.15	0.85	0.63	0.63		-0.07	-0.07	0.13	-0.67	-0.57	-0.57	-0.67	-0.47	-0.57
4982_at	TNFRSF11B	-0.21	-0.06	0.27	0.46	0.45	0.71	1.2	1.11	0.9		0.03	-0.07	0.03	-0.57	-0.07	-0.27	-0.77	-0.57	-0.57
301_at	ANXA1	0.03	-0.01	-0.03	0.58	0.42	0.93	1.51	0.99	1.3		-0.07	-0.07	0.13	-0.67	-0.47	-0.57	-0.77	-0.67	-0.87
5054_at	SERPINE1	-0.29	-0.02	0.31	0.9	0.25	0.81	1.16	0.87	1.19		0.1	-0.2	0.1	-0.6	-0.3	-0.5	-0.7	-0.7	-1
4071_at	TM4SF1	-0.08	0.02	0.06	0.31	0.17	0.48	0.81	0.66	0.79		0.13	-0.17	0.03	-0.37	-0.27	-0.47	-0.57	-0.47	-0.87
388_at	RHOB	-0.14	0.03	0.11	0.33	0.21	0.29	0.71	0.69	0.8		0.2	-0.2	0	-0.5	-0.4	-0.4	-0.5	-0.6	-0.5
114034_at	TOE1	-0.2	0.04	0.16	0.28	0.25	0.34	0.89	0.73	0.69		0.07	-0.03	-0.03	-0.43	-0.43	-0.33	-0.33	-0.33	-0.53
9245_at	GCNT3	-0.13	0.12	0.01	0.16	0.23	0.35	0.64	0.66	0.59		0.03	-0.07	0.03	-0.27	-0.37	-0.37	-0.27	-0.17	-0.27
26585_at	GREM1	0.08	-0.19	0.1	0.56	0.09	0.66	2.06	1.09	1.55		0	0.1	-0.1	-0.5	-0.3	-0.5	-1	-0.7	-0.7
5911_at	RAP2A	-0.15	0	0.15	0.35	0.68	0.61	0.6	0.64	0.63		0	0.1	-0.1	-0.3	-0.2	-0.3	-0.2	-0.3	-0.4
91947_at	ARRDC4	-0.06	-0.11	0.17	0.36	0.37	0.68	0.59	0.52	0.62		0.13	-0.17	0.03	-0.17	-0.17	-0.17	-0.17	-0.17	-0.27
23212_at	RRS1	0.07	-0.17	0.11	0.43	0.56	0.73	0.61	0.77	0.81		0.1	-0.2	0.1	-0.1	-0.2	-0.2	0.1	0	-0.3
6443_at	SGCB	-0.13	-0.02	0.14	0.17	0.67	1.07	0.68	0.74	0.7		0.03	-0.07	0.03	-0.27	-0.27	-0.17	-0.17	-0.27	-0.17
64285_at	RHBDF1	-0.01	-0.01	0.02	0.54	0.34	0.19	0.71	0.62	0.63		-0.07	-0.07	0.13	-0.17	-0.17	-0.37	-0.17	-0.17	-0.27
7040_at	TGFB1	0.1	-0.12	0.01	0.69	0.36	0.45	1.03	0.89	0.91		-0.1	-0.3	0.4	-0.2	-0.2	-0.2	-0.2	-0.2	-0.3
3656_at	IRAK2	-0.18	0.14	0.04	0.37	0.31	0.64	0.66	0.76	0.93		-0.1	0.1	0	-0.3	-0.2	-0.2	-0.3	-0.1	-0.3
7791_at	ZYX	-0.12	0.1	0.03	0.2	0.26	0.27	0.65	0.66	0.7		-0.07	-0.07	0.13	-0.37	-0.17	-0.17	-0.27	-0.07	-0.27
23529_at	CLCF1	-0.04	-0.07	0.11	0.51	0.47	0.63	1.13	0.8	0.98		0.07	0.07	-0.13	-0.33	-0.23	-0.13	-0.03	-0.03	-0.13
57727_at	NCOA5	0.05	-0.08	0.03	0.3	0.52	0.52	0.83	0.73	0.81		0.07	-0.03	-0.03	-0.13	-0.33	-0.13	-0.03	0.07	-0.03
3661_at	IRF3	-0.07	-0.01	0.08	0.4	0.34	0.22	0.6	0.7	0.65		0.07	-0.03	-0.03	-0.13	-0.13	-0.13	-0.03	-0.03	-0.03
9600_at	PITPNM1	-0.13	-0.09	0.22	0.35	0.26	0.25	0.72	0.67	0.83		0	0	0	-0.1	-0.2	-0.2	-0.1	0	0
10221_at	TRIB1	-0.19	-0.04	0.23	0.34	0.46	0.71	1.05	1.16	1.4		-0.03	-0.03	0.07	-0.23	-0.23	-0.23	-0.23	-0.13	-0.33
1364_at	CLDN4	-0.18	0.02	0.16	0.23	0.22	0.36	0.59	0.61	0.67		0.07	-0.13	0.07	-0.13	-0.13	-0.03	-0.23	-0.03	-0.13
54474_at	KRT20	0.09	0.18	-0.27	0.49	0.59	0.65	1.3	1.38	1.11		0.13	-0.07	-0.07	-0.27	-0.27	-0.27	-0.27	-0.17	-0.27
6386_at	SDCBP	0	0.03	-0.04	0.42	0.13	0.46	0.82	0.87	0.8		0.07	-0.03	-0.03	-0.13	-0.13	-0.13	-0.23	-0.13	-0.23
27242_at	TNFRSF21	-0.03	-0.04	0.07	0.4	0.41	0.39	0.79	0.66	0.75		-0.13	-0.03	0.17	-0.23	-0.33	-0.23	-0.33	-0.23	-0.33
84617_at	TUBB6	-0.05	-0.07	0.12	0.44	0.36	0.24	1.04	0.76	0.75		-0.07	0.03	0.03	-0.07	-0.07	-0.07	-0.37	-0.17	-0.37
8482_at	SEMA7A	-0.15	-0.04	0.19	0.54	0.31	0.49	1.57	1.06	1.32		-0.07	-0.07	0.13	-0.27	-0.37	-0.27	-0.37	-0.27	-0.47
10626_at	TRIM16	-0.18	0.11	0.08	0.23	0.21	0.53	0.83	0.71	0.76		0.13	-0.17	0.03	-0.17	-0.27	-0.27	-0.17	-0.07	-0.37
3628_at	INPP1	-0.07	0.01	0.06	0.22	0.3	0.26	0.76	0.82	0.7		0	0.1	-0.1	-0.3	-0.1	-0.1	-0.3	-0.3	-0.1
151195_at	CCNYL1	0.05	0.04	-0.09	0.42	0.38	0.64	0.75	0.73	0.68		-0.03	0.07	-0.03	-0.33	-0.43	-0.33	-0.23	-0.33	-0.33
2288_at	FKBP4	0.06	-0.03	-0.03	0.69	0.47	0.38	1	0.64	0.47		0.1	-0.1	0	-0.3	-0.4	-0.3	0	-0.3	-0.3
747_at	DAGLA	0	-0.09	0.09	0.51	0.43	0.53	0.78	0.59	0.72		0.07	0.07	-0.13	-0.13	-0.43	-0.13	-0.13	-0.23	-0.13
8612_at	PPAP2C	0.04	-0.15	0.11	0.92	0.54	0.55	1.12	0.71	0.69		0.13	0.13	-0.27	-0.37	-0.27	-0.17	-0.17	-0.17	-0.07
7162_at	TPBG	0.08	-0.09	0	0.68	0.45	0.35	0.97	0.64	0.75		0	0	0	-0.1	-0.3	-0.2	-0.3	-0.6	-0.2
5305_at	PIP4K2A	-0.02	-0.08	0.1	0.73	0.41	0.44	0.72	0.52	0.59		0.07	-0.13	0.07	-0.33	-0.23	-0.23	-0.33	-0.43	-0.43
51704_at	GPRC5B	-0.11	-0.03	0.14	0.89	0.87	0.65	0.95	0.86	0.73		-0.03	-0.03	0.07	-0.33	-0.23	-0.33	-0.43	-0.43	-0.63
1948_at	EFNB2	-0.21	-0.04	0.25	0.28	0.25	0.52	1.05	0.75	1.18		0.13	0.13	-0.27	-0.37	-0.47	-0.47	-0.37	-0.37	-0.17
114787_at	GPRIN1	0.08	-0.04	-0.04	0.59	0.42	0.18	0.69	0.66	0.61		-0.07	0.13	-0.07	-0.37	-0.27	-0.27	-0.37	-0.27	-0.57
51655_at	RASD1	0.2	-0.06	-0.15	0.49	0.25	-0.03	0.94	0.7	0.76		-0.07	0.03	0.03	-0.27	0.03	-0.17	0.03	-0.17	-0.07
4839_at	NOP2	0.09	-0.19	0.1	0.53	0.22	0.22	0.84	0.65	0.61		-0.2	0	0.2	-0.3	-0.2	0	0	-0.1	-0.2
84959_at	UBASH3B	0.06	0.03	-0.09	0.47	0.37	0.23	0.93	0.74	0.59		0.1	-0.2	0.1	0	-0.2	0	-0.1	0	-0.3
83855_at	KLF16	-0.03	0.03	0.01	0.15	0.31	0.27	0.65	0.71	0.6		-0.23	-0.13	0.37	-0.43	-0.43	-0.33	-0.33	-0.13	-0.23
30844_at	EHD4	-0.1	0	0.1	0.09	0.07	0.27	0.59	0.69	0.67		-0.03	0.17	-0.13	-0.03	0.07	-0.03	-0.03	-0.13	-0.23
5329_at	PLAUR	-0.11	-0.1	0.2	-0.05	0.03	0.42	0.78	0.66	0.97		-0.03	-0.13	0.17	-0.13	-0.13	-0.03	-0.13	-0.03	-0.23
283219_at	KCTD21	-0.16	0.12	0.04	0.12	0.64	0.68	0.63	0.91	0.83		-0.07	-0.07	0.13	0.03	0.23	0.13	0.13	0.13	0.03
1374_at	CPT1A	-0.24	0.14	0.1	0.42	0.46	0.61	0.33	0.65	0.63		0	0	0	0.2	0.2	0.2	0.1	0.2	0.1
1318_at	SLC31A2	-0.34	0.13	0.21	0.28	0.47	0.64	0.56	0.8	0.88		-0.03	-0.13	0.17	0.27	0.17	0.27	0.17	0.17	-0.03
2054_at	STX2	-0.18	0.09	0.08	0.52	0.71	1	0.47	0.66	0.84		-0.2	0	0.2	0.1	0.2	0.2	0.3	0.2	0
79183_at	TTPAL	-0.08	-0.01	0.09	0.23	0.46	0.64	0.31	0.61	0.63		-0.07	0.03	0.03	0.13	0.23	0.23	0.33	0.43	0.13
23035_at	PHLPP2	0.02	-0.01	-0.01	0.01	0.39	0.62	0.38	0.72	0.83		-0.03	0.07	-0.03	0.07	0.07	0.07	0.07	0.17	0.17
84976_at	DISP1	0	0.12	-0.11	0	0.44	0.7	0.38	0.67	0.8		0.07	-0.03	-0.03	0.27	0.17	0.27	0.37	0.07	0.17
570_at	BAAT	-0.3	0.23	0.07	0.13	0.52	0.78	0.21	0.59	0.59		0	0	0	0	0	0	0	0	0
2781_at	GNAZ	0.06	-0.16	0.1	0.52	0.73	0.52	0.55	0.82	0.69		0	-0.1	0.1	-0.1	-0.1	-0.1	0.2	0.4	-0.1
4862_at	NPAS2	0.09	0.09	-0.18	0.38	0.56	0.27	0.67	0.65	0.66		0	0.1	-0.1	0.1	0.1	0.2	0	0	0.2
7057_at	THBS1	0.1	-0.13	0.03	0.77	0.39	0.58	1.16	1.09	1.01		0.07	-0.03	-0.03	0.27	0.47	0.27	-0.03	0.07	-0.03
2260_at	FGFR1	0.15	-0.25	0.1	0.54	0.25	0.56	1.21	0.67	0.83		-0.03	-0.03	0.07	0.27	0.37	0.27	0.07	0.27	0.07
23625_at	FAM89B	0.03	-0.08	0.05	0.66	0.42	0.15	0.84	0.67	0.8		-0.03	-0.03	0.07	-0.03	0.07	0.07	0.27	0.27	0.37
9123_at	SLC16A3	-0.02	-0.11	0.13	0.75	0.31	0.29	0.9	0.7	0.7		-0.17	0.13	0.03	0.03	0.03	0.03	0.03	0.23	0.23
5802_at	PTPRS	0.28	-0.18	-0.1	0.69	0.37	0.14	0.84	0.63	0.68		0.03	-0.07	0.03	0.13	0.23	0.13	-0.07	0.13	0.13
54852_at	PAQR5	0.12	-0.01	-0.11	0.75	0.54	0.34	1.08	0.87	0.66		0.13	0.03	-0.17	0.13	0.23	0.13	0.13	0.33	0.23
30850_at	CDR2L	0.14	-0.07	-0.07	0.6	0.53	0.45	1.15	1	0.7		-0.1	0	0.1	0.5	0.3	0.3	0.4	0.5	0.4
84975_at	MFSD5	-0.2	0.08	0.12	0.44	0.52	0.39	0.83	0.68	0.63		-0.07	0.03	0.03	0.23	0.33	0.13	0.33	0.33	0.43
7461_at	CLIP2	-0.02	-0.01	0.03	0.48	0.65	0.5	0.98	1.08	1.14		0.1	-0.1	0	0.2	0.4	0.3	0.2	0.2	0.1
7016_at	TESK1	-0.01	0.01	-0.01	0.22	0.31	0.28	0.68	0.63	0.8		-0.1	0	0.1	0.1	0.1	0.1	0.1	0.2	0.2
26005_at	C2CD3	0.05	-0.02	-0.03	0.47	0.6	0.67	0.62	0.7	0.78		0.07	0.07	-0.13	0.27	0.07	-0.03	0.27	0.17	0.17
3306_at	HSPA2	0	0	0	1.05	0.9	0.9	1.35	1.01	0.85		-0.13	-0.03	0.17	0.27	0.07	0.07	0.47	0.37	0.47
10962_at	MLLT11	-0.05	-0.1	0.15	1.24	1.23	0.99	1.13	0.96	0.87		0.03	-0.17	0.13	0.43	0.63	0.63	0.43	0.53	0.23
80176_at	SPSB1	-0.07	0.03	0.03	0.61	0.72	0.65	0.75	0.56	0.59		-0.13	-0.03	0.17	0.17	0.27	0.27	0.27	0.27	0.07
7296_at	TXNRD1	-0.04	0	0.05	1.67	1.48	1.61	1.74	1.52	1.57		-0.07	-0.07	0.13	0.63	0.53	0.63	0.53	0.63	0.63
784_at	CACNB3	-0.07	0	0.08	0.95	0.92	0.69	0.9	0.89	0.99		0.03	-0.07	0.03	0.33	0.33	0.33	0.23	0.33	0.13
3797_at	KIF3C	0.03	-0.01	-0.01	1.18	1.03	0.78	1.59	1.1	1.11		-0.03	-0.03	0.07	0.37	0.47	0.57	0.27	0.27	0.17
10019_at	SH2B3	0	0.06	-0.06	0.61	0.51	0.28	0.68	0.53	0.68		-0.03	0.07	-0.03	0.17	0.17	0.27	0.17	0.17	0.17
7030_at	TFE3	-0.03	-0.03	0.06	0.57	0.36	0.45	0.73	0.66	0.64		-0.07	0.03	0.03	0.13	0.13	0.13	0.13	0.13	0.23
11031_at	RAB31	0.05	-0.15	0.1	0.88	0.96	1.19	1.24	1.13	1.34		-0.1	0	0.1	0.3	0.3	0.2	0.3	0.2	0.3
84243_at	ZDHHC18	0.17	-0.12	-0.05	0.57	0.53	0.59	0.88	0.83	0.78		-0.03	-0.03	0.07	0.17	0.07	0.07	0.17	0.17	0.07
55315_at	SLC29A3	0.11	-0.02	-0.09	0.75	0.89	0.87	0.88	0.83	0.72		-0.07	-0.07	0.13	0.13	0.13	0.23	0.13	0.23	0.23
65009_at	NDRG4	-0.17	0.03	0.13	0.74	0.93	0.91	1.05	1.16	1.28		-0.13	-0.03	0.17	0.17	0.37	0.47	0.27	0.27	-0.03
60312_at	AFAP1	-0.15	0.13	0.02	0.54	0.65	0.53	0.67	0.72	0.7		-0.13	0.07	0.07	0.17	0.17	0.17	0.07	-0.03	-0.03
10999_at	SLC27A4	-0.2	-0.11	0.31	0.48	0.37	0.5	0.66	0.61	0.7		0.03	0.03	-0.07	0.13	0.23	0.23	0.13	0.23	0.33
26086_at	GPSM1	-0.19	-0.05	0.23	0.8	0.27	0.44	0.84	0.69	0.82		0.07	-0.03	-0.03	0.27	0.07	0.27	0.27	-0.03	0.17
200942_at	KLHDC8B	-0.24	0.12	0.12	0.73	0.63	0.64	1.02	1.15	1.05		0	0	0	0.3	0	0.3	0.3	0	0.3
64320_at	RNF25	-0.06	-0.15	0.22	0.47	0.34	0.49	0.87	0.74	0.72		0	0.1	-0.1	0.1	0.1	0.1	0.3	0.1	0.2
84879_at	MFSD2A	-0.16	0.14	0.02	0.2	0.31	0.53	0.6	0.61	0.65		-0.13	-0.03	0.17	0.07	-0.13	-0.03	-0.03	0.07	-0.03
3981_at	LIG4	-0.04	-0.04	0.07	0.21	0.39	0.99	0.75	0.85	0.85		0.03	0.03	-0.07	-0.07	-0.17	-0.07	-0.17	0.03	-0.07
51341_at	ZBTB7A	-0.15	0.13	0.02	0.18	0.39	0.62	0.45	0.72	0.74		0	0.1	-0.1	-0.1	-0.1	-0.1	0	0	0.1
84699_at	CREB3L3	-0.11	0.23	-0.11	0.43	0.7	0.89	0.56	0.71	0.95		-0.03	0.07	-0.03	-0.03	-0.03	0.07	-0.03	0.07	0.07
1365_at	CLDN3	-0.07	0.1	-0.03	0.33	0.76	0.68	0.68	0.83	0.82		0.03	-0.07	0.03	-0.07	-0.07	-0.07	-0.07	0.03	0.03
7262_at	PHLDA2	0.13	-0.16	0.03	0.29	0.12	0.19	0.73	0.63	0.64		0	0	0	0	-0.1	0	0	-0.1	0
4312_at	MMP1	0.18	-0.17	-0.01	0.64	0.18	0.59	1.85	1.05	1.28		0	0	0	0	0	0	0	0	0
3727_at	JUND	0.02	0.02	-0.04	0.36	0.3	0.26	0.84	0.72	0.79		0.13	-0.17	0.03	-0.07	0.03	-0.17	0.03	0.13	-0.07
4884_at	NPTX1	0	0	0	0.39	0.47	0.29	1.09	0.81	0.81		-0.17	0.03	0.13	-0.07	0.03	-0.17	-0.07	0.03	-0.07
338557_at	FFAR4	0.18	-0.14	-0.04	0.27	0.37	0.62	0.95	1.1	0.79		0	0.1	-0.1	-0.1	0	0	-0.1	0	0.1
91663_at	MYADM	0.17	-0.04	-0.13	0.41	0.45	0.4	0.87	0.75	0.87		0.17	-0.03	-0.13	-0.03	-0.03	0.07	-0.03	-0.13	-0.03
9143_at	SYNGR3	0.04	0.07	-0.11	0.37	0.3	0.23	0.62	0.65	0.68		0	0	0	0	0	0	0	0	0
11010_at	GLIPR1	0.01	-0.04	0.03	0.39	0.11	0.46	1.02	0.91	1.19		-0.03	-0.03	0.07	0.07	0.27	0.07	0.07	-0.03	-0.03
5271_at	SERPINB8	-0.17	0.03	0.13	0.24	0.27	0.4	0.99	0.85	1.02		0	0	0	0	0	0	0	0	0
56262_at	LRRC8A	-0.03	-0.03	0.06	0.09	0.23	0.36	0.73	0.72	0.94		0	0	0	0.1	0.1	0.1	0.1	0.1	0.1
6549_at	SLC9A2	-0.03	-0.07	0.1	0.1	0.38	0.62	0.78	0.92	1.24		0.03	0.03	-0.07	0.03	0.03	0.03	-0.07	0.03	0.13
1943_at	EFNA2	-0.11	-0.08	0.19	0.42	0.25	0.41	0.66	0.76	0.71		0	0	0	0	0	0	0	0	0
10936_at	GPR75	-0.1	-0.23	0.33	0.41	0.53	0.58	0.9	0.85	1.15		0	0	0	0	0	0	0	0	0
9020_at	MAP3K14	-0.1	0.02	0.08	0.37	0.51	0.71	0.98	1	1		0.03	0.03	-0.07	0.03	0.13	-0.07	0.03	-0.07	-0.07
10672_at	GNA13	-0.07	0.03	0.04	0.41	0.45	0.71	0.73	0.75	0.74		0.03	-0.07	0.03	0.03	0.03	0.03	0.03	0.03	0.13
6999_at	TDO2	0	0	0	0.3	0.41	1.1	0.99	1.07	0.99		0	0	0	0	0	0	0	0	0
152559_at	PAQR3	0.08	-0.02	-0.06	0.29	0.14	0.57	0.69	0.68	0.69		0	0	0	0	0	0	0	0	0
9586_at	CREB5	0.21	-0.01	-0.21	0.46	0.55	0.8	1	1.17	1.35		-0.07	-0.07	0.13	-0.07	0.13	0.03	-0.07	-0.07	-0.07
9314_at	KLF4	-0.07	0.02	0.05	0.39	0.11	0.4	0.63	0.63	0.67		-0.03	0.07	-0.03	-0.13	-0.03	-0.03	0.07	-0.03	-0.03
339665_at	SLC35E4	0	0	0	0.35	0.15	0.27	0.98	0.97	1		0	0	0	0.1	0.2	-0.1	-0.1	0	-0.3
10287_at	RGS19	0.09	-0.12	0.03	0.45	0.48	0.32	0.69	0.7	0.66		-0.2	0.1	0.1	0	-0.1	0.1	0.1	-0.1	-0.1
123920_at	CMTM3	-0.06	-0.05	0.11	0.65	0.59	0.55	0.71	0.91	0.96		-0.27	0.13	0.13	-0.07	-0.17	-0.07	-0.07	-0.27	-0.27
140710_at	SOGA1	0.04	-0.1	0.06	0.65	0.65	0.49	0.64	0.56	0.79		0	-0.1	0.1	-0.1	-0.1	-0.1	0.1	0	-0.1
64748_at	LPPR2	0	-0.05	0.05	0.66	0.56	0.58	0.83	0.83	0.79		-0.07	0.03	0.03	0.03	0.13	-0.07	0.03	-0.07	0.13
80228_at	ORAI2	-0.01	-0.13	0.14	0.81	0.63	0.73	0.8	0.82	0.97		-0.03	-0.03	0.07	0.07	0.17	-0.03	0.17	0.07	0.07
23657_at	SLC7A11	-0.07	-0.13	0.2	1.99	1.68	2.08	2.08	1.76	2.05		0.1	0	-0.1	0.4	0.3	0.2	0	-0.1	0
91775_at	NXPE3	-0.08	-0.03	0.11	0.99	1.02	0.99	1.01	0.86	0.9		0	0	0	0	0	0	0	0	0
64403_at	CDH24	-0.06	0.01	0.04	0.73	0.69	0.67	0.9	0.66	0.75		0	0	0	0	0	0	0	0	0
1645_at	AKR1C1	-0.28	0.23	0.05	1.54	1.33	1.29	1.66	1.79	1.54		0	0	0	0	0	0	0	0	0
547_at	KIF1A	0.01	-0.17	0.16	0.99	0.91	0.62	1.32	0.87	0.99		0	0	0	0	0.1	0	0	0	0
5270_at	SERPINE2	0.04	0.09	-0.13	0.97	0.62	0.64	1.24	1.04	1.12		0	0	0	-0.2	0	-0.2	0	-0.1	-0.2
9260_at	PDLIM7	0.11	-0.11	0	0.73	0.74	0.76	1.07	0.91	0.94		-0.07	-0.07	0.13	-0.07	-0.17	-0.17	-0.07	-0.07	-0.17
6793_at	STK10	0.06	-0.12	0.06	0.74	0.67	0.6	1.01	0.95	1.03		0.03	-0.07	0.03	-0.07	-0.17	0.03	-0.07	-0.07	-0.07
150465_at	TTL	-0.01	-0.06	0.07	0.64	0.68	0.59	0.88	0.74	0.84		0	0	0	-0.1	0	-0.1	-0.1	0	-0.3
8682_at	PEA15	-0.06	0	0.06	0.54	0.53	0.53	0.88	0.76	0.8		0.03	0.03	-0.07	-0.07	-0.07	0.03	-0.17	-0.07	-0.17
55323_at	LARP6	0.03	-0.03	0	0.54	0.43	0.46	0.85	0.64	0.62		0	0	0	0	0	0	0	0	0
51066_at	SSUH2	0.01	0.01	-0.02	0.47	0.31	0.52	0.95	0.83	0.71		0	0	0	0	0	0	0	0	0
4356_at	MPP3	0.1	-0.14	0.04	0.7	0.33	0.5	0.86	0.56	0.8		0	0	0	0	0	0	0	0	0
55558_at	PLXNA3	0.23	-0.21	-0.02	0.61	0.43	0.46	0.93	0.69	0.79		0	0	0	0	0	0	0	0	0
2877_at	GPX2	0.3	0.05	-0.35	2.14	1.64	1.1	2.34	1.93	1.25		0.17	-0.03	-0.13	0.07	-0.03	-0.03	0.07	-0.03	-0.03
1646_at	AKR1C2	0.06	0.13	-0.2	1.17	1.2	0.86	1.17	1.23	0.9		0	0	0	0	0	0	0	0	0
4277_at	MICB	0.22	-0.01	-0.21	1.17	0.91	0.88	0.92	0.87	0.7		0	0	0	0	0	0	0	0	0
10940_at	POP1	0.2	-0.15	-0.05	0.35	0.68	0.7	0.84	0.73	0.71		0	0	0	0	0	0	0	0	0
57057_at	TBX20	0.2	-0.15	-0.05	0.43	0.49	0.65	0.77	0.6	0.57		0	0	0	0	0	0	0	0	0
23092_at	ARHGAP26	-0.09	0.02	0.06	0.6	0.61	0.43	0.75	0.71	0.89		-0.03	0.17	-0.13	0.07	0.17	0.07	0.07	-0.23	0.07
1132_at	CHRM4	-0.09	-0.03	0.11	0.68	0.93	0.33	0.48	0.71	0.62		0	0	0	0	0	0	0	0	0
54658_at	UGT1A1	0.25	-0.22	-0.03	1.06	0.67	0.65	0.92	0.88	0.58		0.03	0.13	-0.17	-0.07	-0.07	0.13	0.13	0.03	0.33
7345_at	UCHL1	0.36	-0.24	-0.12	1.26	0.75	0.51	1.2	0.83	0.59		-0.03	-0.03	0.07	-0.13	0.07	0.27	-0.03	0.07	-0.23
6508_at	SLC4A3	0.18	-0.07	-0.12	0.93	0.33	0.26	0.78	0.65	0.54		0	0	0	0	0	0	0	0	0
147645_at	VSIG10L	0.1	-0.06	-0.04	0.63	0.65	0.43	0.64	0.45	0.53		0	-0.1	0.1	-0.1	0	0.2	0	0.1	0.1
2583_at	B4GALNT1	0.16	-0.08	-0.08	1.26	0.96	0.73	1.04	0.66	0.58		-0.33	0.17	0.17	-0.13	0.07	-0.03	-0.03	-0.13	0.17
23057_at	NMNAT2	0.11	0.02	-0.14	0.59	0.78	0.21	0.5	0.62	0.31		0	0	0	-0.1	0	0	0.1	-0.1	-0.1
376267_at	RAB15	0.22	-0.05	-0.17	0.65	0.78	0.3	0.85	0.64	0.38		0.03	-0.07	0.03	-0.07	-0.07	-0.17	-0.07	-0.07	-0.17
55964_at	2003-09-01	0.38	-0.18	-0.19	1.46	1.55	0.9	1	0.92	0.51		0	0	0	0	0	0	0	0	0
23157_at	2006-09-01	0.02	0	-0.02	0.7	0.63	0.49	0.67	0.71	0.55		-0.27	0.03	0.23	0.43	0.33	0.53	0.33	0.23	0.13
9253_at	NUMBL	0.01	-0.12	0.11	0.68	0.62	0.48	0.68	0.58	0.47		-0.13	0.07	0.07	0.27	0.37	0.27	0.07	-0.03	-0.03
79734_at	KCTD17	-0.01	-0.01	0.02	0.76	0.51	0.33	0.78	0.5	0.65		0.07	-0.13	0.07	0.27	0.27	0.17	-0.13	-0.03	0.47
55803_at	ADAP2	-0.14	0	0.14	0.56	0.62	0.69	0.46	0.42	0.68		0	-0.2	0.2	0.3	0.2	0	-0.1	-0.1	-0.1
55608_at	ANKRD10	0.06	-0.05	-0.02	0.07	0.1	0.26	0.7	0.62	0.65		-0.03	0.17	-0.13	-0.03	-0.03	0.17	0.17	0.17	0.27
54716_at	SLC6A20	0.13	-0.02	-0.11	-0.13	-0.07	0.13	0.91	0.83	0.79		-0.2	0.1	0.1	0.1	0	0.4	0.1	0.2	0.3
26024_at	PTCD1	0.17	-0.18	0.01	0.64	0.18	-0.07	0.62	0.87	0.07		0	0	0	-0.1	-0.1	-0.2	0	0.1	0
55652_at	SLC48A1	-0.07	0.06	0.01	0.59	0.81	0.62	0.3	0.35	0.16		-0.17	-0.07	0.23	1.23	1.23	1.13	1.03	0.93	0.93
1728_at	NQO1	-0.15	0.14	0.01	0.65	0.56	0.64	0.71	0.83	0.57		0.17	-0.13	-0.03	2.37	2.47	2.37	2.57	2.37	2.37
22949_at	PTGR1	-0.27	0.14	0.12	0.45	0.68	0.81	0.62	0.55	0.7		-0.23	0.07	0.17	1.57	1.57	1.57	1.57	1.57	1.57
22924_at	MAPRE3	-0.23	0.28	-0.05	0.43	0.78	0.55	0.71	0.77	0.71		-0.23	0.27	-0.03	1.47	1.57	1.47	1.47	1.37	1.97
3162_at	HMOX1	-0.23	0.06	0.17	1.69	1.39	1.61	1.29	1.12	1.3		0.1	0	-0.1	1.8	1.9	1.8	1.8	1.6	1.6
29948_at	OSGIN1	-0.14	-0.02	0.16	1.14	1.01	0.69	0.88	0.84	0.68		0.13	-0.17	0.03	1.33	1.23	1.33	1.43	1.33	1.53
2729_at	GCLC	-0.15	0.13	0.03	1.3	1.39	1.51	1.53	1.4	1.47		0.03	0.03	-0.07	2.13	2.03	2.13	2.13	2.03	2.13
7358_at	UGDH	-0.03	0	0.02	0.73	0.77	0.8	0.83	0.87	0.73		0.03	-0.07	0.03	1.33	1.23	1.33	1.23	1.23	1.33
80212_at	CCDC92	-0.02	0.18	-0.16	0.69	0.81	0.46	0.51	0.64	0.59		-0.37	0.13	0.23	0.73	0.73	0.73	0.93	0.73	1.13
56261_at	GPCPD1	-0.17	-0.08	0.25	0.6	0.61	0.64	0.67	0.23	0.76		-0.07	0.03	0.03	0.83	0.63	0.63	0.53	0.63	0.83
8061_at	FOSL1	0.29	-0.23	-0.06	0.45	0.18	0.62	0.91	0.75	0.98		0.13	-0.07	-0.07	0.33	0.43	0.33	0.43	0.43	0.23
53834_at	FGFRL1	0.31	-0.09	-0.22	0.62	0.43	0.47	0.6	0.59	0.69		0.03	-0.07	0.03	0.33	0.43	0.43	0.33	0.33	0.13
123_at	PLIN2	-0.1	0.14	-0.04	0.45	0.49	0.62	0.73	0.72	0.6		-0.23	-0.13	0.37	0.57	0.57	0.47	0.47	0.57	0.37
22848_at	AAK1	-0.13	0.11	0.01	0.32	0.58	0.73	0.56	0.87	0.99		0	0.1	-0.1	0.5	0.6	0.6	0.6	0.5	0.5
493861_at	EID3	-0.12	-0.14	0.25	0.26	0.94	1.08	0.97	1.06	1.29		0.03	0.03	-0.07	0.83	0.73	0.73	0.63	0.73	0.83
56675_at	NRIP3	0.04	-0.02	-0.02	0.57	0.27	0.66	0.75	0.54	0.69		-0.03	-0.03	0.07	0.67	0.57	0.67	0.57	0.47	0.27
1267_at	CNP	-0.11	0.02	0.09	0.4	0.36	0.48	0.64	0.62	0.67		0.1	0	-0.1	0.4	0.4	0.5	0.4	0.6	0.6
8870_at	IER3	-0.09	-0.05	0.13	0.42	0.39	0.42	0.78	0.68	0.72		0.13	-0.07	-0.07	0.43	0.43	0.43	0.43	0.53	0.33
2717_at	GLA	0.1	-0.08	-0.02	0.53	0.5	0.8	1.06	0.8	0.84		0	0	0	0.5	0.5	0.5	0.6	0.6	0.5
2539_at	G6PD	0.24	-0.19	-0.04	1.45	1.08	0.86	1.49	1.2	0.97		0.07	0.07	-0.13	1.07	1.07	1.07	1.17	0.97	1.17
9817_at	KEAP1	-0.06	-0.07	0.14	0.68	0.5	0.44	0.72	0.77	0.63		0.1	0	-0.1	0.6	0.6	0.5	0.6	0.4	0.6
10057_at	ABCC5	0.03	-0.09	0.06	0.9	0.87	0.89	1.26	0.98	1.22		-0.23	0.17	0.07	0.87	0.67	0.77	0.87	0.87	0.97
4144_at	MAT2A	-0.01	-0.02	0.03	0.75	0.79	0.84	1.01	1.01	1.03		-0.03	-0.03	0.07	0.77	0.87	0.87	0.97	0.67	0.77
8878_at	SQSTM1	-0.06	0	0.06	0.84	0.7	0.6	0.84	0.74	0.68		-0.07	-0.07	0.13	0.63	0.63	0.63	0.63	0.63	0.53
3995_at	FADS3	-0.03	-0.11	0.13	0.8	0.56	0.49	1.15	0.91	0.88		-0.07	0.03	0.03	0.83	0.73	0.73	0.93	0.73	0.83
11127_at	KIF3A	0.02	-0.1	0.08	0.56	0.65	0.88	0.86	0.96	0.97		0.03	0.03	-0.07	0.63	0.53	0.53	0.53	0.53	0.43
140809_at	SRXN1	-0.04	-0.06	0.11	1.55	1.46	1.61	1.49	1.57	1.53		0.07	0.07	-0.13	1.07	1.07	1.07	0.97	1.07	1.07
2730_at	GCLM	-0.02	-0.02	0.04	1.54	1.43	1.71	1.61	1.5	1.51		0.07	-0.03	-0.03	1.07	0.97	1.07	0.97	0.97	1.07
54578_at	UGT1A6	0.16	-0.03	-0.13	0.71	0.65	0.69	0.74	0.68	0.66		-0.27	0.03	0.23	0.53	0.43	0.63	0.53	0.43	0.63
22859_at	LPHN1	0.15	-0.13	-0.01	0.87	0.7	0.47	0.9	0.62	0.7		-0.07	0.03	0.03	0.53	0.63	0.73	0.53	0.43	0.43
6812_at	STXBP1	0.26	-0.01	-0.24	1.44	1.27	0.75	1.2	0.81	0.65		-0.13	0.07	0.07	0.77	0.77	0.97	0.77	0.67	0.57
5871_at	MAP4K2	0.14	-0.03	-0.11	0.8	0.57	0.47	0.74	0.66	0.64		-0.07	0.03	0.03	0.33	0.43	0.43	0.63	0.33	0.43
51307_at	FAM53C	0.03	-0.03	0	0.31	0.49	0.47	0.72	0.63	0.75		-0.1	0	0.1	0.6	0.5	0.5	0.5	0.5	0.8
3315_at	HSPB1	0.18	-0.03	-0.15	0.68	0.64	0.45	0.86	0.68	0.65		-0.23	-0.03	0.27	0.87	0.77	0.77	0.97	0.77	0.57
84085_at	FBXO30	0.04	-0.08	0.03	0.5	0.5	0.71	0.62	0.5	0.66		-0.07	0.03	0.03	0.23	0.43	0.43	0.33	0.23	0.13
1497_at	CTNS	-0.07	0.02	0.05	0.38	0.4	0.42	0.65	0.8	0.68		0.2	-0.1	-0.1	0.3	0.4	0.2	0.6	0.5	0.6
43_at	ACHE	-0.1	0.06	0.04	0.32	0.34	0.45	0.66	0.7	0.8		0.3	-0.1	-0.2	0.5	0.6	0.6	0.7	0.7	0.3
2316_at	FLNA	0.07	-0.16	0.09	0.67	0.25	0.2	0.91	0.6	0.7		-0.07	0.03	0.03	0.53	0.63	0.63	0.63	0.63	0.53
284119_at	PTRF	0.07	-0.13	0.06	0.48	0.14	0.13	0.97	0.64	0.65		-0.3	0.1	0.2	0.8	0.9	0.9	0.5	0.7	0.4
1263_at	PLK3	-0.16	0.02	0.14	0.2	0.04	0.19	1.01	0.7	0.9		-0.2	0	0.2	0.7	0.7	0.8	0.8	0.7	0.8
26353_at	HSPB8	-0.23	-0.05	0.28	0.34	0.43	0.62	1.22	0.58	1.07		-0.03	0.07	-0.03	0.27	0.67	0.67	0.17	0.27	0.37
3304_at	HSPA1B	0.38	-0.37	-0.01	1.28	0.37	0.62	1.24	0.28	0.39		-0.03	0.07	-0.03	0.47	0.87	0.57	0.87	0.27	0.27
25843_at	MOB4	0.83	-0.84	0.01	1.21	0.04	-0.21	2	-0.59	-0.77		0	0	0	0	0	0.1	0.1	0	0
8349_at	HIST2H2BE	0.75	-0.29	-0.46	-0.05	-0.73	-0.85	0.2	-0.86	-0.85		-0.07	0.03	0.03	-0.47	-0.17	-0.17	-0.17	-0.17	-0.37
6134_at	RPL10	0.67	-0.06	-0.61	0.4	-0.66	-0.31	0.9	-0.95	-0.52		0.03	0.03	-0.07	-0.07	0.03	0.03	0.13	0.03	0.13
85235_at	HIST1H2AH	0.99	-0.5	-0.5	0.6	-0.36	-0.34	0.92	-0.14	-0.37		0.03	-0.17	0.13	-0.57	-0.57	-0.67	-0.37	-0.27	-0.17
7780_at	SLC30A2	-0.03	0.46	-0.43	0.33	0.15	-0.66	-0.58	-0.65	-1.18		-0.23	0.07	0.17	0.57	0.37	0.37	0.17	0.07	0.37
127_at	ADH4	-0.19	0.26	-0.07	-0.8	-0.57	-0.59	-1	-0.81	-0.84		-0.83	1.07	-0.23	3.17	2.97	2.67	2.97	2.47	3.57
2538_at	G6PC	-0.66	0.58	0.08	-1.25	-0.18	-0.6	-1.64	-0.57	-1.07		-0.2	0.4	-0.2	2.3	2.5	2.4	2.2	2	2.7
25840_at	METTL7A	-0.23	0.31	-0.08	-0.63	-0.1	-0.35	-0.94	-0.46	-0.67		-0.03	-0.03	0.07	0.27	0.37	0.47	0.57	0.57	0.57
9970_at	NR1I3	-0.1	0.26	-0.16	-0.85	-0.23	-0.88	-1	-0.39	-0.58		-0.1	0.1	0	0.7	0.7	0.8	0.6	0.5	0.9
89846_at	FGD3	0.06	-0.03	-0.03	-0.44	-0.44	-0.49	-0.68	-0.63	-0.68		-0.07	-0.07	0.13	0.73	0.63	0.63	0.83	0.73	0.73
6532_at	SLC6A4	-0.14	0.05	0.09	-0.5	-0.52	-0.46	-0.93	-0.79	-0.66		-0.13	0.17	-0.03	0.67	0.77	0.67	0.37	0.37	0.57
9110_at	MTMR4	-0.18	0.07	0.11	-0.58	-0.27	-0.37	-0.8	-0.67	-0.66		-0.1	0.2	-0.1	0.7	0.7	0.7	0.7	0.5	0.8
57158_at	JPH2	-0.11	0.01	0.1	-0.68	-0.32	-0.35	-0.97	-0.79	-0.56		-0.13	0.37	-0.23	0.87	0.87	0.67	0.57	0.47	0.57
80339_at	PNPLA3	-0.35	0.1	0.24	-0.67	-0.29	-0.36	-1.25	-0.84	-0.77		-0.43	0.27	0.17	1.07	0.77	0.67	0.77	0.67	1.07
2203_at	FBP1	-0.27	0.35	-0.09	-0.64	-0.27	-0.42	-0.78	-0.48	-0.76		-0.27	0.23	0.03	0.83	0.83	0.83	0.63	0.73	0.93
1610_at	DAO	-0.45	0.23	0.22	-0.41	-0.22	-0.19	-0.95	-0.61	-0.63		-0.43	0.27	0.17	0.97	0.77	0.87	0.87	1.07	1.17
4129_at	MAOB	-0.27	0.48	-0.21	-0.7	-0.11	-0.54	-0.82	-0.17	-0.72		-0.33	0.17	0.17	0.57	0.37	0.47	0.27	0.37	0.47
406969_at	MIR194-1	-0.48	0.45	0.04	-0.66	0.75	0.24	-0.72	0.59	0.17		0.1	0.3	-0.4	0.8	1.1	0.9	0.7	0.3	0.6
55008_at	HERC6	-0.33	0.51	-0.18	-0.59	-0.11	-0.27	-0.6	-0.55	-0.6		-0.3	0.3	0	-0.2	-0.4	-0.3	-0.6	-0.6	-0.4
64798_at	DEPTOR	-0.34	0.22	0.12	-0.68	-0.06	-0.6	-1.04	-0.28	-0.94		-0.2	0.2	0	0	0.3	0.2	0.2	-0.1	0
3437_at	IFIT3	-0.45	0.28	0.17	-0.63	-0.22	-0.16	-0.74	-0.61	-0.74		-0.1	0.3	-0.2	0.2	-0.2	-0.1	0.1	0	-0.1
6857_at	SYT1	-0.07	0.12	-0.05	-0.68	-0.22	-0.17	-1.09	-0.7	-0.4		-0.3	0.2	0.1	0.1	0	0.2	0	-0.1	-0.2
8743_at	TNFSF10	-0.39	0.2	0.19	-1	-0.51	-0.18	-1.3	-0.83	-0.66		0.27	-0.03	-0.23	0.07	0.07	0.27	0.07	-0.13	0.27
9249_at	DHRS3	-0.15	0.13	0.02	-0.58	-0.54	-0.65	-0.72	-0.49	-0.7		0.03	-0.07	0.03	0.03	0.13	0.13	0.03	0.23	0.23
147040_at	KCTD11	-0.16	0.1	0.06	-0.37	-0.49	-0.68	-0.65	-0.59	-0.55		0.13	-0.17	0.03	-0.07	0.13	0.23	-0.17	0.13	0.13
8470_at	SORBS2	-0.01	0.05	-0.04	-0.57	-0.3	-0.47	-1.13	-0.87	-0.59		0.13	-0.07	-0.07	-0.07	-0.17	0.03	0.23	-0.17	0.13
159963_at	SLC5A12	-0.13	0.25	-0.13	-0.91	-0.49	-0.48	-1	-0.7	-0.56		0.2	-0.1	-0.1	0.2	-0.1	0	0	-0.1	-0.1
80014_at	WWC2	-0.04	-0.11	0.15	-0.63	-0.63	-0.57	-0.69	-0.75	-0.77		0	0	0	0.1	0.3	0	0.2	0	0
8731_at	RNMT	-0.09	0.04	0.06	-0.5	-0.52	-0.39	-0.64	-0.71	-0.76		0	0.2	-0.2	0.1	0.2	0.1	0.2	0	0
9990_at	SLC12A6	-0.03	-0.04	0.07	-0.67	-0.42	-0.43	-0.59	-0.62	-0.52		0.03	0.03	-0.07	0.23	0.23	0.03	0.23	0.13	0.23
8322_at	FZD4	0.03	-0.01	-0.02	-0.59	-0.36	-0.28	-0.78	-0.68	-0.61		-0.07	-0.07	0.13	-0.07	0.13	0.13	0.03	-0.07	0.03
5324_at	PLAG1	-0.06	0.1	-0.05	-0.97	-0.32	-0.12	-0.97	-0.73	-0.8		0	0	0	0	0	0	0	0	0
253017_at	TECRL	0.1	0.22	-0.32	-0.94	-0.45	-0.3	-0.95	-0.8	-0.95		0	0	0	0	0	0	0	0	0
6928_at	HNF1B	-0.09	0.11	-0.02	-0.57	-0.08	-0.28	-1.13	-0.7	-0.78		0.1	-0.1	0	-0.1	-0.1	0	0.1	0.1	0.2
443_at	ASPA	-0.11	0.22	-0.11	-0.77	-0.1	-0.21	-1.16	-0.57	-1.04		0	0	0	0	0	0	0	0	0
57150_at	SMIM8	0.07	0.04	-0.11	-0.43	-0.11	-0.32	-0.73	-0.63	-0.75		0	0	0	0	0	0	0	0	0
10279_at	PRSS16	0.1	-0.01	-0.08	-0.35	-0.1	-0.17	-0.66	-0.65	-0.65		0	0	0	0	0	0	0	0	0
23229_at	ARHGEF9	0.14	0.04	-0.19	-0.57	-0.2	-0.27	-0.95	-0.66	-0.69		-0.03	0.07	-0.03	0.17	-0.03	0.17	-0.03	-0.03	-0.03
29923_at	HILPDA	-0.09	0.11	-0.02	-1.01	-0.51	-0.52	-1.24	-0.9	-1.04		0.13	-0.17	0.03	0.03	0.03	-0.17	-0.17	0.13	-0.37
84961_at	FBXL20	-0.21	0.16	0.05	-0.65	-0.35	-0.53	-0.94	-0.62	-0.79		0	0	0	-0.1	-0.2	-0.3	-0.1	-0.2	-0.2
3174_at	HNF4G	-0.11	0.17	-0.05	-0.8	-0.37	-0.5	-0.8	-0.62	-0.8		-0.1	0.1	0	-0.2	-0.1	-0.2	-0.2	-0.2	0
8395_at	PIP5K1B	0.07	0.01	-0.07	-1.16	-0.51	-0.63	-1.09	-0.96	-1.23		0.07	0.07	-0.13	-0.33	-0.23	-0.23	-0.23	-0.33	-0.13
26959_at	HBP1	0.06	0.1	-0.16	-0.83	-0.58	-0.89	-1.04	-0.68	-1.01		0.07	-0.03	-0.03	-0.13	-0.13	-0.13	-0.23	-0.03	-0.13
29986_at	SLC39A2	-0.25	0.16	0.09	-0.69	-0.26	-0.63	-0.69	-0.69	-0.68		0	0	0	0	0	0	0	0	0
89953_at	KLC4	-0.21	0.02	0.19	-0.56	-0.35	-0.62	-0.61	-0.76	-0.55		0	0.1	-0.1	-0.1	0	-0.1	0	0	0
9027_at	NAT8	-0.3	0.23	0.07	-0.93	-0.71	-0.43	-1.35	-1.01	-1.19		0	0	0	0	0	0	0	0	0
112611_at	RWDD2A	-0.24	0.11	0.13	-0.71	-0.29	-0.48	-1.13	-0.71	-0.78		0	0	0	0	0	0	0	0	0
5745_at	PTH1R	-0.14	-0.1	0.24	-0.62	-0.48	-0.38	-0.92	-0.68	-0.7		0	0	0	0	0	0	0	0	0
5915_at	RARB	0.07	0.21	-0.28	-0.9	-0.5	-0.73	-1.06	-0.82	-1.19		-0.13	0.07	0.07	-0.03	-0.03	0.07	-0.03	0.07	-0.03
340277_at	FAM221A	-0.12	0.08	0.04	-0.68	-0.48	-0.55	-0.62	-0.64	-0.83		0	0	0	0	0	0	0	0	0
725_at	C4BPB	-0.04	0.08	-0.04	-0.67	-0.61	-0.58	-0.68	-0.8	-0.86		0	0	0	0	0	0	0	0	0
131920_at	TMEM207	-0.03	0.07	-0.05	-0.75	-0.55	-0.53	-0.88	-0.9	-1.03		0	0	0	0	0	0	0	0	0
10249_at	GLYAT	-0.1	0.24	-0.14	-0.59	-0.24	-0.44	-0.74	-0.74	-0.74		0	0	0	0	0	0	0	0	0
246269_at	LACE1	-0.03	0.06	-0.03	-0.62	-0.29	-0.43	-0.8	-0.76	-0.77		0.07	-0.03	-0.03	-0.03	0.07	-0.03	0.07	0.07	0.07
153222_at	CREBRF	0.05	0.09	-0.13	-0.89	-0.58	-0.74	-1.23	-0.92	-1.06		0	0.1	-0.1	-0.1	-0.1	0	-0.1	0	-0.2
8309_at	ACOX2	-0.14	0.21	-0.07	-0.9	-0.56	-0.85	-1.34	-0.96	-1.02		0	0	0	0	0	0	0	0	0
57599_at	WDR48	-0.05	0.03	0.02	-0.45	-0.46	-0.43	-0.7	-0.69	-0.64		0.03	0.03	-0.07	-0.07	0.03	-0.07	-0.07	0.03	-0.17
376940_at	ZC3H6	-0.15	0.11	0.04	-0.47	-0.27	-0.42	-0.97	-0.78	-1.04		0	0	0	0	0	0	0	0	0
163175_at	LGI4	-0.01	-0.05	0.05	-0.34	-0.46	-0.67	-0.77	-0.83	-0.65		0	0	0	0	0	0	0	0	0
221_at	ALDH3B1	-0.08	0.03	0.05	-0.34	-0.5	-0.52	-0.68	-0.67	-0.75		0	0	0	0	0	0	0	0	0.1
56997_at	ADCK3	0.05	-0.01	-0.04	-0.27	-0.43	-0.6	-0.7	-0.57	-0.75		0	0	0	0	0	0	0	0	0
3200_at	HOXA3	0.21	-0.03	-0.18	-0.49	-0.53	-0.54	-0.77	-0.81	-0.99		0	0	0	0	0	0	0	0	0
9694_at	EMC2	0.06	-0.01	-0.05	-0.4	-0.43	-0.52	-0.64	-0.78	-0.87		-0.03	0.07	-0.03	-0.13	-0.03	-0.03	-0.13	-0.23	-0.03
6568_at	SLC17A1	-0.12	-0.14	0.26	-0.58	-0.52	-0.46	-1.12	-1.22	-0.83		0	0	0	0	0	0	0	0	0
2053_at	EPHX2	-0.22	0.15	0.07	-0.68	-0.22	-0.39	-0.73	-0.42	-0.61		-0.2	0.1	0.1	0.1	0	0.1	0.1	0.1	0.4
56477_at	CCL28	-0.15	0.17	-0.02	-0.82	-0.29	-0.36	-1.09	-0.73	-0.88		0.03	0.13	-0.17	0.13	0.13	0.23	0.33	0.13	0.43
54800_at	KLHL24	-0.13	0.18	-0.05	-1.22	-0.5	-0.5	-1.49	-1.05	-1.15		0.1	0	-0.1	0.1	0.1	0.2	0.2	0.1	0.3
3155_at	HMGCL	-0.1	0.1	0	-0.57	-0.48	-0.37	-0.68	-0.6	-0.75		0.03	0.03	-0.07	0.13	-0.07	0.13	0.03	0.13	0.23
9050_at	PSTPIP2	-0.41	0.25	0.15	-0.66	-0.26	-0.33	-1.01	-0.58	-0.81		0.07	-0.13	0.07	0.17	0.07	0.17	0.17	0.07	0.17
653808_at	ZG16	-0.39	0.11	0.28	-0.69	-0.36	-0.42	-0.97	-0.6	-0.54		0.07	-0.03	-0.03	-0.03	-0.03	-0.03	-0.03	0.07	0.17
57198_at	ATP8B2	-0.22	-0.01	0.24	-0.7	-0.82	-0.47	-1.16	-0.98	-0.42		-0.03	0.07	-0.03	0.07	0.07	0.17	0.07	0.07	0.17
134429_at	STARD4	-0.2	0.03	0.17	-0.79	-0.83	-0.57	-0.97	-0.84	-0.64		0.07	0.07	-0.13	-0.13	-0.03	-0.03	-0.03	-0.13	-0.03
8556_at	CDC14A	-0.26	0.14	0.12	-0.97	-0.67	-0.42	-0.78	-0.65	-0.62		0	0.1	-0.1	0.1	0.1	0.1	0	0	0.1
123876_at	ACSM2A	-0.35	-0.1	0.44	-0.97	-0.68	-0.38	-0.97	-0.72	-0.6		0	0	0	0	0	0	0	0	0
80045_at	GPR157	-0.27	0.02	0.24	-0.6	-0.42	-0.54	-0.9	-0.8	-0.59		-0.07	-0.07	0.13	-0.07	0.23	0.13	-0.07	-0.07	-0.07
8916_at	HERC3	-0.1	0.08	0.02	-1.04	-0.33	-0.42	-0.8	-0.57	-0.6		0.1	0.1	-0.2	-0.1	-0.1	0	0	0.1	0.1
255394_at	TCP11L2	-0.4	0.36	0.04	-1.38	-0.5	-0.47	-1.7	-0.62	-0.92		-0.07	0.03	0.03	-0.07	0.03	-0.07	-0.07	-0.07	-0.07
6718_at	AKR1D1	-0.44	0.34	0.1	-0.9	-0.09	-0.09	-1.19	-0.53	-0.83		0	0	0	0	0	0	0	0	0
389643_at	NUGGC	-0.33	0.19	0.14	-0.77	-0.06	-0.27	-0.8	-0.71	-0.64		0	0	0	0	0	0	0	0	0
10282_at	BET1	-0.03	0.02	0.02	-0.27	-0.24	-0.15	-0.59	-0.7	-0.79		0.03	0.03	-0.07	-0.07	-0.07	-0.07	0.03	-0.07	0.13
116842_at	LEAP2	-0.22	0.21	0.01	-0.72	-0.06	-0.25	-1.62	-1.03	-1.18		-0.03	-0.03	0.07	0.37	0.07	-0.03	-0.03	0.37	0.07
995_at	CDC25C	0.05	-0.09	0.03	-0.3	-0.25	-0.59	-0.46	-0.87	-0.89		0.03	-0.07	0.03	0.23	-0.07	0.13	0.43	0.13	0.33
83990_at	BRIP1	0.09	-0.06	-0.03	-0.45	-0.4	-0.5	-0.64	-0.79	-0.96		-0.07	0.13	-0.07	0.23	0.13	0.23	0.63	0.53	0.33
29028_at	ATAD2	0.11	-0.1	-0.01	-0.33	-0.58	-0.59	-0.5	-0.75	-0.9		0.03	0.03	-0.07	0.73	0.53	0.43	0.33	0.53	0.73
5272_at	SERPINB9	-0.18	0.08	0.1	-0.69	-0.29	-0.45	-0.88	-0.52	-0.69		-0.13	0.07	0.07	0.37	0.37	0.27	0.07	0.07	-0.13
80704_at	SLC19A3	-0.08	-0.04	0.12	-0.88	-0.69	-0.74	-1.31	-1.35	-1.15		-0.07	0.23	-0.17	0.73	0.53	0.53	0.23	0.03	0.53
4212_at	MEIS2	-0.03	0.05	-0.03	-0.59	-0.25	-0.4	-0.81	-0.63	-0.59		-0.2	0.2	0	0.4	0.5	0.5	0.2	0.1	0.3
4601_at	MXI1	-0.03	0.04	-0.01	-0.74	-0.44	-0.43	-0.91	-0.49	-0.64		-0.17	0.03	0.13	0.23	0.33	0.33	0.33	0.23	0.33
5210_at	PFKFB4	-0.32	0.1	0.22	-0.66	-0.28	-0.66	-0.79	-0.42	-0.55		-0.1	0.1	0	0.3	0.5	0.3	0.4	0.4	0.3
2329_at	FMO4	-0.1	0.23	-0.13	-0.62	0	-0.02	-0.81	-0.57	-0.63		0.03	0.03	-0.07	0.33	0.53	0.33	0.33	0.13	0.53
78987_at	CRELD1	0.02	0.01	-0.03	-0.36	-0.37	-0.71	-0.25	-0.68	-0.67		0.03	-0.07	0.03	0.03	0.33	0.23	0.13	0.03	0.23
90673_at	PPP1R3E	-0.08	0.07	0.01	-0.44	-0.05	-0.59	-0.69	-0.65	-0.66		-0.17	-0.07	0.23	-0.27	-0.37	0.03	0.03	-0.27	-0.17
6480_at	ST6GAL1	-0.19	0	0.19	-0.6	-0.49	-0.14	-0.94	-0.85	-0.36		0.37	-0.23	-0.13	-0.43	-0.23	-0.13	-0.53	-0.23	-0.73
57763_at	ANKRA2	-0.11	0.19	-0.08	-0.51	-0.14	-0.35	-0.83	-0.68	-0.82		0.1	0	-0.1	-0.2	-0.3	-0.2	-0.1	-0.2	-0.3
55281_at	TMEM140	-0.22	0.19	0.03	-0.66	-0.53	-0.54	-0.97	-0.75	-0.95		0.1	0.1	-0.2	-0.1	-0.1	-0.1	-0.6	-0.4	-0.3
135114_at	HINT3	-0.09	0.14	-0.04	-1.05	-0.37	-0.16	-1.14	-0.53	-0.71		-0.13	0.07	0.07	-0.23	-0.33	-0.23	-0.33	-0.33	-0.13
56034_at	PDGFC	-0.27	0.18	0.1	-1.09	-0.39	-0.22	-1.22	-0.72	-0.49		0.03	0.03	-0.07	-0.27	-0.17	-0.27	-0.47	-0.37	-0.47
55512_at	SMPD3	-0.21	0.13	0.08	-0.92	-0.48	-0.54	-1.39	-0.94	-0.61		0.03	0.03	-0.07	-0.27	-0.37	-0.27	-0.27	-0.17	-0.17
26035_at	GLCE	-0.22	0.06	0.16	-0.76	-0.41	-0.26	-1.15	-0.73	-0.49		-0.03	0.07	-0.03	-0.13	-0.03	-0.23	-0.33	-0.13	-0.13
144363_at	LYRM5	-0.05	0.09	-0.05	-0.67	-0.37	-0.24	-1.2	-0.74	-0.9		0.17	-0.03	-0.13	-0.23	-0.13	-0.23	-0.33	-0.23	-0.13
51316_at	PLAC8	-0.13	0	0.13	-0.73	-0.47	-0.34	-0.73	-0.58	-0.6		0.23	-0.07	-0.17	-0.17	-0.37	-0.17	-0.47	-0.17	-0.17
51478_at	HSD17B7	0.03	-0.02	-0.01	-0.76	-1.07	-0.74	-1.31	-1.1	-0.82		0.17	-0.03	-0.13	-0.73	-0.63	-0.73	-0.53	-0.73	-0.83
9792_at	SERTAD2	0.01	0.04	-0.06	-0.78	-0.23	-0.33	-0.72	-0.66	-0.61		-0.03	-0.03	0.07	-0.33	-0.23	-0.23	-0.23	-0.23	-0.43
94240_at	EPSTI1	-0.26	0.32	-0.06	-0.63	-0.41	-0.28	-0.67	-0.67	-0.67		-0.03	0.07	-0.03	-0.33	-0.23	-0.33	-0.23	-0.33	-0.33
49855_at	SCAPER	-0.06	0.09	-0.03	-0.64	-0.54	-0.4	-0.93	-0.83	-0.62		0.07	-0.03	-0.03	-0.33	-0.13	-0.33	-0.23	-0.33	-0.33
9388_at	LIPG	-0.07	-0.05	0.12	-0.57	-0.79	-0.65	-0.57	-0.85	-0.78		-0.1	0	0.1	-0.4	-0.4	-0.4	-0.4	-0.4	-0.4
3638_at	INSIG1	-0.04	0.01	0.03	-0.91	-0.77	-0.82	-1.09	-0.97	-1.04		-0.03	-0.03	0.07	-0.33	-0.33	-0.33	-0.43	-0.33	-0.43
2886_at	GRB7	-0.08	0.08	0	-0.96	-0.75	-1.07	-0.86	-0.78	-1.15		0.03	0.03	-0.07	-0.37	-0.27	-0.47	-0.57	-0.57	-0.47
1612_at	DAPK1	0.04	-0.01	-0.02	-0.74	-0.81	-0.9	-0.97	-0.87	-1.24		0.1	0	-0.1	-0.5	-0.4	-0.5	-0.5	-0.4	-0.8
9175_at	MAP3K13	-0.22	0.2	0.03	-0.65	-0.18	-0.36	-0.96	-0.69	-0.42		0.1	0	-0.1	-0.5	-0.5	-0.5	-0.5	-0.5	-0.5
10050_at	SLC17A4	-0.08	0.19	-0.11	-0.77	-0.26	-0.42	-1	-0.62	-0.33		0.23	-0.17	-0.07	-0.57	-0.57	-0.47	-0.77	-0.67	-0.67
64080_at	RBKS	-0.25	0.37	-0.13	-0.68	-0.27	-0.27	-0.94	-0.52	-0.65		0.1	0	-0.1	-0.4	-0.5	-0.5	-0.5	-0.7	-0.4
901_at	CCNG2	-0.05	0.18	-0.13	-0.87	-0.5	-0.34	-0.85	-0.61	-0.68		-0.13	0.07	0.07	-0.53	-0.43	-0.43	-0.63	-0.43	-0.53
8821_at	INPP4B	-0.11	0.14	-0.03	-0.8	-0.4	-0.52	-0.98	-0.73	-0.9		0.1	-0.1	0	-0.6	-0.7	-0.6	-0.5	-0.6	-0.6
1942_at	EFNA1	-0.19	0.1	0.09	-0.52	-0.33	-0.74	-0.98	-0.6	-1		-0.03	-0.03	0.07	-0.53	-0.53	-0.43	-0.63	-0.43	-0.53
9771_at	RAPGEF5	0.13	0	-0.12	-0.84	-0.49	-0.47	-0.88	-0.74	-0.56		0.07	-0.03	-0.03	-0.43	-0.23	-0.33	-0.23	-0.13	0.07
3223_at	HOXC6	0.08	0.07	-0.15	-0.49	-0.33	-0.69	-0.71	-0.83	-0.55		0.03	0.03	-0.07	-0.37	-0.17	0.03	-0.37	-0.17	-0.27
1063_at	CENPF	0.31	-0.2	-0.11	-0.41	-0.35	-0.59	-0.47	-0.68	-1		0.13	-0.07	-0.07	-0.47	-0.77	-0.57	-0.37	-0.37	-0.37
55771_at	PRR11	0.3	-0.11	-0.19	-0.18	-0.14	-0.62	-0.24	-0.61	-0.72		0.13	-0.17	0.03	-0.37	-0.27	-0.57	-0.27	-0.37	-0.17
1628_at	DBP	-0.02	0.03	-0.01	-0.51	-0.4	-0.63	-0.63	-0.8	-0.76		0	0	0	-0.7	-0.6	-0.6	-0.8	-0.8	-0.7
3099_at	HK2	0.05	-0.06	0.01	-0.55	-0.63	-0.64	-0.54	-0.57	-0.69		-0.03	-0.03	0.07	-0.43	-0.53	-0.43	-0.53	-0.53	-0.83
255738_at	PCSK9	0.1	-0.08	-0.01	-0.49	-0.48	-0.76	-0.61	-0.82	-0.7		0.37	-0.33	-0.03	-0.93	-0.83	-0.93	-0.63	-0.93	-0.83
8549_at	LGR5	0.28	-0.08	-0.2	-0.18	-0.42	-0.68	-1.05	-0.86	-1.22		0.3	0	-0.3	-0.3	-0.3	-0.3	-0.3	-0.3	-0.2
5984_at	RFC4	0.12	-0.13	0.01	-0.13	-0.29	-0.67	-0.5	-0.68	-0.85		-0.03	0.17	-0.13	-0.23	-0.23	-0.23	0.27	-0.33	-0.23
1643_at	DDB2	-0.03	-0.02	0.04	-0.5	-0.47	-0.61	-0.68	-0.9	-0.9		-0.07	0.03	0.03	-0.27	-0.17	-0.17	-0.07	0.13	-0.17
84987_at	COX14	-0.14	0.09	0.05	-0.4	-0.39	-0.62	-0.77	-0.76	-0.73		-0.07	-0.07	0.13	-0.07	-0.27	-0.07	-0.07	-0.07	-0.27
883_at	CCBL1	-0.11	-0.08	0.2	-0.38	-0.34	-0.61	-0.61	-0.69	-0.83		0.1	-0.2	0.1	-0.2	-0.2	-0.2	-0.3	-0.1	-0.2
593_at	BCKDHA	-0.13	0.02	0.11	-0.27	-0.52	-0.69	-0.6	-0.56	-0.85		-0.03	-0.03	0.07	-0.13	-0.13	-0.23	-0.03	-0.33	-0.03
4174_at	MCM5	0.11	-0.18	0.07	0.08	-0.52	-0.74	-0.27	-0.68	-1.04		0.07	-0.03	-0.03	-0.03	-0.23	-0.33	-0.23	-0.23	-0.13
8318_at	CDC45	0.16	-0.06	-0.1	-0.2	-0.51	-0.67	-0.11	-0.72	-0.87		0	0	0	-0.1	-0.3	-0.3	0.1	-0.1	-0.2
353322_at	ANKRD37	0.27	-0.05	-0.22	-0.44	-0.43	-0.9	-0.48	-0.85	-1.15		0	0	0	0	0	0	0	0	0
9918_at	NCAPD2	0.15	-0.12	-0.04	-0.19	-0.38	-0.66	-0.43	-0.72	-0.97		0.17	-0.03	-0.13	-0.03	-0.13	-0.13	0.07	0.07	0.07
259266_at	ASPM	0.17	-0.06	-0.11	-0.32	-0.32	-0.66	-0.49	-0.61	-1.17		0.2	-0.2	0	-0.2	-0.2	-0.2	0.1	0	0
3148_at	HMGB2	0.15	-0.11	-0.04	-0.48	-0.37	-0.64	-0.5	-1.04	-1.19		0.1	0	-0.1	0	0.1	-0.3	-0.1	-0.3	-0.3
51421_at	AMOTL2	0.11	-0.15	0.04	-0.33	-0.41	-0.83	-0.46	-0.86	-0.79		-0.07	0.03	0.03	-0.37	-0.17	-0.37	-0.37	-0.17	-0.47
4085_at	MAD2L1	0.05	-0.11	0.06	-0.15	-0.59	-0.84	-0.23	-0.38	-0.86		0.2	-0.1	-0.1	-0.2	-0.4	-0.6	-0.2	-0.2	-0.3
3949_at	LDLR	-0.14	0.01	0.12	-0.68	-0.66	-0.61	-0.33	-0.41	-0.11		0.03	-0.07	0.03	-0.37	-0.37	-0.27	-0.37	-0.27	-0.37
8519_at	IFITM1	-0.62	1.16	-0.54	-0.44	-0.22	-0.7	-0.48	-0.23	-0.91		-0.27	0.03	0.23	-0.07	0.03	-0.07	-0.07	-0.17	-0.27
8972_at	MGAM	-0.3	-0.14	0.44	-0.75	-0.12	0.53	-0.62	-0.21	0.88		0.07	-0.03	-0.03	0.17	0.07	0.27	0.17	0.07	0.17
36_at	ACADSB	-0.61	0.27	0.33	-0.59	0.09	0.3	-0.64	-0.2	-0.05		0	0	0	0	0	0	0	0	0
